# Supplementary material for: Role of SpO2/FiO2 Ratio and ROX Index in Predicting Early Invasive Mechanical Ventilation in COVID-19. A Pragmatic, Retrospective, Multi-Center Study
Source: Biomedicines. 2021 Aug 18;9(8):1036. doi: 10.3390/biomedicines9081036 (PMC8392288; doi:10.3390/biomedicines9081036)
Supplement: Supplementary file 1 [file biomedicines-09-01036-s001.zip]

Archive with 1 entries (1 files):
- biomedicines-1333618-supplementary.pdf
